# Supplementary material for: Chemical Upcycling of Expired Pharmaceuticals as a Source of Value-Added Chemicals for Organic Synthesis and Medicinal Chemistry
Source: Molecules. 2024 Oct 11;29(20):4811. doi: 10.3390/molecules29204811 (PMC11510324; doi:10.3390/molecules29204811)
Supplement: Supplementary file 1 [file molecules-29-04811-s001.zip]

Archive with 1 entries (1 files):
- molecules-3156957-supplementary.pdf
